# Supplementary material for: Targeted Plasma Bile Acid Metabolomic Analysis in Metabolic Dysfunction-Associated Steatohepatitis and Alcoholic Hepatitis
Source: Biomedicines. 2024 Dec 31;13(1):78. doi: 10.3390/biomedicines13010078 (PMC11762544; doi:10.3390/biomedicines13010078)
Supplement: Supplementary file 1 [file biomedicines-13-00078-s001.zip]

Archive with 1 entries (1 files):
- biomedicines-3383506-supplementary.pdf
